# Supplementary material for: In silico-guided sequence modifications of K-ras epitopes improve immunological outcome against G12V and G13D mutant KRAS antigens
Source: PeerJ. 2018 Jul 20;6:e5056. doi: 10.7717/peerj.5056 (PMC6055689; doi:10.7717/peerj.5056)
Supplement: Supplemental Information 1 — All 240 peptide sequences listed in the file are mutant K-Ras G12A peptides having regions spanning exon 2 from the fourth to eighteenth codon (YKLVVVGAGGVGKSA). Additional single amino acid substitutions flanking the original codon 12 mutations were generated from nineteen different amino acid possibilities. [file peerj-06-5056-s001.txt]

YKLVVVGAAGVGKIA PKLVVVGAAGVGKIA
GKLVVVGAAGVGKIA FKLVVVGAAGVGKSA 
AKLVVVGAAGVGKIA WKLVVVGAAGVGKSA 
SKLVVVGAAGVGKIA DKLVVVGAAGVGKSA 
TKLVVVGAAGVGKIA EKLVVVGAAGVGKSA 
CKLVVVGAAGVGKIA NKLVVVGAAGVGKSA 
VKLVVVGAAGVGKIA QKLVVVGAAGVGKSA 
LKLVVVGAAGVGKIA HKLVVVGAAGVGKSA 
IKLVVVGAAGVGKIA KKLVVVGAAGVGKSA
MKLVVVGAAGVGKIA RKLVVVGAAGVGKSA


YGLVVVGAAGVGKSA YFLVVVGAAGVGKSA 
YALVVVGAAGVGKSA YYLVVVGAAGVGKSA
YSLVVVGAAGVGKSA YWLVVVGAAGVGKSA
YTLVVVGAAGVGKSA YDLVVVGAAGVGKSA 
YCLVVVGAAGVGKSA YELVVVGAAGVGKSA 
YVLVVVGAAGVGKSA YNLVVVGAAGVGKSA 
YLLVVVGAAGVGKSA YQLVVVGAAGVGKSA
YILVVVGAAGVGKSA YHLVVVGAAGVGKSA
YMLVVVGAAGVGKSA YKLVVVGAAGVGKSA
YPLVVVGADGVGKSA YRLVVVGAAGVGKSA

YKGVVVGAAGVGKSA YKFVVVGAAGVGKSA 
YKAVVVGAAGVGKSA YKYVVVGAAGVGKSA
YKSVVVGAAGVGKSA YKWVVVGAAGVGKSA
YKTVVVGAAGVGKSA YKDVVVGAAGVGKSA 
YKCVVVGAAGVGKSA YKEVVVGAAGVGKSA 
YKVVVVGAAGVGKSA YKNVVVGAAGVGKSA 
YKLVVVGAAGVGKSA YKQVVVGAAGVGKSA
YKIVVVGAAGVGKSA YKHVVVGAAGVGKSA
YKMVVVGAAGVGKSA YKKVVVGAAGVGKSA
YKPVVVGAAGVGKSA YKRVVVGAAGVGKSA


YKLGVVGAAGVGKSA YKLFVVGAAGVGKSA 
YKLAVVGAAGVGKSA YKLYVVGAAGVGKSA
YKLSVVGAAGVGKSA YKLWVVGAAGVGKSA
YKLTVVGAAGVGKSA YKLDVVGAAGVGKSA 
YKLCVVGAAGVGKSA YKLEVVGAAGVGKSA 
YKLVVVGAAGVGKSA YKLNVVGAAGVGKSA 
YKLLVVGAAGVGKSA YKLQVVGAAGVGKSA
YKLIVVGAAGVGKSA YKLHVVGAAGVGKSA
YKLMVVGAAGVGKSA YKLKVVGAAGVGKSA
YKLPVVGAAGVGKSA YKLRVVGAAGVGKSA

YKLVGVGAAGVGKSA YKLVFVGAAGVGKSA 
YKLVAVGAAGVGKSA YKLVYVGAAGVGKSA
YKLVSVGAAGVGKSA YKLVWVGAAGVGKSA
YKLVTVGAAGVGKSA YKLVDVGAAGVGKSA 
YKLVCVGAAGVGKSA YKLVEVGAAGVGKSA 
YKLVVVGAAGVGKSA YKLVNVGAAGVGKSA 
YKLVLVGAAGVGKSA YKLVQVGAAGVGKSA
YKLVIVGAAGVGKSA YKLVHVGAAGVGKSA
YKLVMVGAAGVGKSA YKLVKVGAAGVGKSA
YKLVPVGAAGVGKSA YKLVRVGAAGVGKSA

YKLVVGGAAGVGKSA YKLVVFGAAGVGKSA 
YKLVVAGAAGVGKSA YKLVVYGAAGVGKSA
YKLVVSGAAGVGKSA YKLVVWGAAGVGKSA
YKLVVTGAAGVGKSA YKLVVDGAAGVGKSA 
YKLVVCGAAGVGKSA YKLVVEGAAGVGKSA 
YKLVVVGAAGVGKSA YKLVVNGAAGVGKSA 
YKLVVLGAAGVGKSA YKLVVQGAAGVGKSA
YKLVVIGAAGVGKSA YKLVVHGAAGVGKSA
YKLVVMGAAGVGKSA YKLVVKGAAGVGKSA
YKLVVPGAAGVGKSA YKLVVRGAAGVGKSA
 

YKLVVVGAAGVGKSA YKLVVVFAAGVGKSA 
YKLVVVAAAGVGKSA YKLVVVYAAGVGKSA
YKLVVVSAAGVGKSA YKLVVVWAAGVGKSA
YKLVVVTAAGVGKSA YKLVVVDAAGVGKSA 
YKLVVVCAAGVGKSA YKLVVVEAAGVGKSA 
YKLVVVVAAGVGKSA YKLVVVNAAGVGKSA 
YKLVVVLAAGVGKSA YKLVVVQAAGVGKSA
YKLVVVIAAGVGKSA YKLVVVHAAGVGKSA
YKLVVVMAAGVGKSA YKLVVVKAAGVGKSA
YKLVVVPAAGVGKSA YKLVVVRAAGVGKSA

YKLVVVGAAGGGKSA YKLVVVGAAGFGKSA 
YKLVVVGAAGAGKSA YKLVVVGAAGYGKSA
YKLVVVGAAGSGKSA YKLVVVGAAGWGKSA
YKLVVVGAAGTGKSA YKLVVVGAAGDGKSA 
YKLVVVGAAGCGKSA YKLVVVGAAGEGKSA 
YKLVVVGAAGVGKSA YKLVVVGAAGNGKSA 
YKLVVVGAAGLGKSA YKLVVVGAAGQGKSA
YKLVVVGAAGIGKSA YKLVVVGAAGHGKSA
YKLVVVGAAGMGKSA YKLVVVGAAGKGKSA
YKLVVVGAAGPGKSA YKLVVVGAAGRGKSA

YKLVVVGAAGVGKSA YKLVVVGAAGVFKSA 
YKLVVVGAAGVAKSA YKLVVVGAAGVYKSA
YKLVVVGAAGVSKSA YKLVVVGAAGVWKSA
YKLVVVGAAGVTKSA YKLVVVGAAGVDKSA 
YKLVVVGAAGVCKSA YKLVVVGAAGVEKSA 
YKLVVVGAAGVVKSA YKLVVVGAAGVNKSA 
YKLVVVGAAGVLKSA YKLVVVGAAGVQKSA
YKLVVVGAAGVIKSA YKLVVVGAAGVHKSA
YKLVVVGAAGVMKSA YKLVVVGAAGVKKSA
YKLVVVGAAGVPKSA YKLVVVGAAGVRKSA

YKLVVVGAAGVGGSA YKLVVVGAAGVGFSA 
YKLVVVGAAGVGASA YKLVVVGAAGVGYSA
YKLVVVGAAGVGSSA YKLVVVGAAGVGWSA
YKLVVVGAAGVGTSA YKLVVVGAAGVGDSA 
YKLVVVGAAGVGCSA YKLVVVGAAGVGESA 
YKLVVVGAAGVGVSA YKLVVVGAAGVGNSA 
YKLVVVGAAGVGLSA YKLVVVGAAGVGQSA
YKLVVVGAAGVGISA YKLVVVGAAGVGHSA
YKLVVVGAAGVGMSA YKLVVVGAAGVGKSA
YKLVVVGAAGVGPSA YKLVVVGAAGVGRSA

YKLVVVGAAGVGKGA YKLVVVGAAGVGKFA 
YKLVVVGAAGVGKAA YKLVVVGAAGVGKYA
YKLVVVGAAGVGKSA YKLVVVGAAGVGKWA
YKLVVVGAAGVGKTA YKLVVVGAAGVGKDA 
YKLVVVGAAGVGKCA YKLVVVGAAGVGKEA 
YKLVVVGAAGVGKVA YKLVVVGAAGVGKNA 
YKLVVVGAAGVGKLA YKLVVVGAAGVGKQA
YKLVVVGAAGVGKIA YKLVVVGAAGVGKHA
YKLVVVGAAGVGKMA YKLVVVGAAGVGKKA
YKLVVVGAAGVGKPA YKLVVVGAAGVGKRA

YKLVVVGAAGVGKSG YKLVVVGAAGVGKSF 
YKLVVVGAAGVGKSA YKLVVVGAAGVGKSY
YKLVVVGAAGVGKSS YKLVVVGAAGVGKSW
YKLVVVGAAGVGKST YKLVVVGAAGVGKSD 
YKLVVVGAAGVGKSC YKLVVVGAAGVGKSE 
YKLVVVGAAGVGKSV YKLVVVGAAGVGKSN 
YKLVVVGAAGVGKSL YKLVVVGAAGVGKSQ
YKLVVVGAAGVGKSI YKLVVVGAAGVGKSH
YKLVVVGAAGVGKSM YKLVVVGAAGVGKSK
YKLVVVGAAGVGKSP YKLVVVGAAGVGKSR
