# Supplementary material for: In silico-guided sequence modifications of K-ras epitopes improve immunological outcome against G12V and G13D mutant KRAS antigens
Source: PeerJ. 2018 Jul 20;6:e5056. doi: 10.7717/peerj.5056 (PMC6055689; doi:10.7717/peerj.5056)
Supplement: Supplemental Information 2 — All 240 peptide sequences listed in the file are mutant K-Ras G12C peptides having regions spanning exon 2 from the fourth to eighteenth codon (YKLVVVGAGGVGKSA). Additional single amino acid substitutions flanking the original codon 12 mutations were generated from nineteen different amino acid possibilities. [file peerj-06-5056-s002.txt]

YKLVVVGACGVGKSA PKLVVVGACGVGKSA
GKLVVVGACGVGKSA FKLVVVGACGVGKSA 
AKLVVVGACGVGKSA WKLVVVGACGVGKSA 
SKLVVVGACGVGKSA DKLVVVGACGVGKSA 
TKLVVVGACGVGKSA EKLVVVGACGVGKSA 
CKLVVVGACGVGKSA NKLVVVGACGVGKSA 
VKLVVVGACGVGKSA QKLVVVGACGVGKSA 
LKLVVVGACGVGKSA HKLVVVGACGVGKSA 
IKLVVVGACGVGKSA KKLVVVGACGVGKSA
MKLVVVGACGVGKSA RKLVVVGACGVGKSA


YGLVVVGACGVGKSA YFLVVVGACGVGKSA 
YALVVVGACGVGKSA YYLVVVGACGVGKSA
YSLVVVGACGVGKSA YWLVVVGACGVGKSA
YTLVVVGACGVGKSA YDLVVVGACGVGKSA 
YCLVVVGACGVGKSA YELVVVGACGVGKSA 
YVLVVVGACGVGKSA YNLVVVGACGVGKSA 
YLLVVVGACGVGKSA YQLVVVGACGVGKSA
YILVVVGACGVGKSA YHLVVVGACGVGKSA
YMLVVVGACGVGKSA YKLVVVGACGVGKSA
YPLVVVGACGVGKSA YRLVVVGACGVGKSA

YKGVVVGACGVGKSA YKFVVVGACGVGKSA 
YKAVVVGACGVGKSA YKYVVVGACGVGKSA
YKSVVVGACGVGKSA YKWVVVGACGVGKSA
YKTVVVGACGVGKSA YKDVVVGACGVGKSA 
YKCVVVGACGVGKSA YKEVVVGACGVGKSA 
YKVVVVGACGVGKSA YKNVVVGACGVGKSA 
YKLVVVGACGVGKSA YKQVVVGACGVGKSA
YKIVVVGACGVGKSA YKHVVVGACGVGKSA
YKMVVVGACGVGKSA YKKVVVGACGVGKSA
YKPVVVGACGVGKSA YKRVVVGACGVGKSA

YKLGVVGACGVGKSA YKLFVVGACGVGKSA 
YKLAVVGACGVGKSA YKLYVVGACGVGKSA
YKLSVVGACGVGKSA YKLWVVGACGVGKSA
YKLTVVGACGVGKSA YKLDVVGACGVGKSA 
YKLCVVGACGVGKSA YKLEVVGACGVGKSA 
YKLVVVGACGVGKSA YKLNVVGACGVGKSA 
YKLLVVGACGVGKSA YKLQVVGACGVGKSA
YKLIVVGACGVGKSA YKLHVVGACGVGKSA
YKLMVVGACGVGKSA YKLKVVGACGVGKSA
YKLPVVGACGVGKSA YKLRVVGACGVGKSA

YKLVGVGACGVGKSA YKLVFVGACGVGKSA 
YKLVAVGACGVGKSA YKLVYVGACGVGKSA
YKLVSVGACGVGKSA YKLVWVGACGVGKSA
YKLVTVGACGVGKSA YKLVDVGACGVGKSA 
YKLVCVGACGVGKSA YKLVEVGACGVGKSA 
YKLVVVGACGVGKSA YKLVNVGACGVGKSA 
YKLVLVGACGVGKSA YKLVQVGACGVGKSA
YKLVIVGACGVGKSA YKLVHVGACGVGKSA
YKLVMVGACGVGKSA YKLVKVGACGVGKSA
YKLVPVGACGVGKSA YKLVRVGACGVGKSA

YKLVVGGACGVGKSA YKLVVFGACGVGKSA 
YKLVVAGACGVGKSA YKLVVYGACGVGKSA
YKLVVSGACGVGKSA YKLVVWGACGVGKSA
YKLVVTGACGVGKSA YKLVVDGACGVGKSA 
YKLVVCGACGVGKSA YKLVVEGACGVGKSA 
YKLVVVGACGVGKSA YKLVVNGACGVGKSA 
YKLVVLGACGVGKSA YKLVVQGACGVGKSA
YKLVVIGACGVGKSA YKLVVHGACGVGKSA
YKLVVMGACGVGKSA YKLVVKGACGVGKSA
YKLVVPGACGVGKSA YKLVVRGACGVGKSA
 

YKLVVVGACGVGKSA YKLVVVFACGVGKSA 
YKLVVVAACGVGKSA YKLVVVYACGVGKSA
YKLVVVSACGVGKSA YKLVVVWACGVGKSA
YKLVVVTACGVGKSA YKLVVVDACGVGKSA 
YKLVVVCACGVGKSA YKLVVVEACGVGKSA 
YKLVVVVACGVGKSA YKLVVVNACGVGKSA 
YKLVVVLACGVGKSA YKLVVVQACGVGKSA
YKLVVVIACGVGKSA YKLVVVHACGVGKSA
YKLVVVMACGVGKSA YKLVVVKACGVGKSA
YKLVVVPACGVGKSA YKLVVVRACGVGKSA

YKLVVVGACGGGKSA YKLVVVGACGFGKSA 
YKLVVVGACGAGKSA YKLVVVGACGYGKSA
YKLVVVGACGSGKSA YKLVVVGACGWGKSA
YKLVVVGACGTGKSA YKLVVVGACGDGKSA 
YKLVVVGACGCGKSA YKLVVVGACGEGKSA 
YKLVVVGACGVGKSA YKLVVVGACGNGKSA 
YKLVVVGACGLGKSA YKLVVVGACGQGKSA
YKLVVVGACGIGKSA YKLVVVGACGHGKSA
YKLVVVGACGMGKSA YKLVVVGACGKGKSA
YKLVVVGACGPGKSA YKLVVVGACGRGKSA

YKLVVVGACGVGKSA YKLVVVGACGVFKSA 
YKLVVVGACGVAKSA YKLVVVGACGVYKSA
YKLVVVGACGVSKSA YKLVVVGACGVWKSA
YKLVVVGACGVTKSA YKLVVVGACGVDKSA 
YKLVVVGACGVCKSA YKLVVVGACGVEKSA 
YKLVVVGACGVVKSA YKLVVVGACGVNKSA 
YKLVVVGACGVLKSA YKLVVVGACGVQKSA
YKLVVVGACGVIKSA YKLVVVGACGVHKSA
YKLVVVGACGVMKSA YKLVVVGACGVKKSA
YKLVVVGACGVPKSA YKLVVVGACGVRKSA

YKLVVVGACGVGGSA YKLVVVGACGVGFSA 
YKLVVVGACGVGASA YKLVVVGACGVGYSA
YKLVVVGACGVGSSA YKLVVVGACGVGWSA
YKLVVVGACGVGTSA YKLVVVGACGVGDSA 
YKLVVVGACGVGCSA YKLVVVGACGVGESA 
YKLVVVGACGVGVSA YKLVVVGACGVGNSA 
YKLVVVGACGVGLSA YKLVVVGACGVGQSA
YKLVVVGACGVGISA YKLVVVGACGVGHSA
YKLVVVGACGVGMSA YKLVVVGACGVGKSA
YKLVVVGACGVGPSA YKLVVVGACGVGRSA

YKLVVVGACGVGKGA YKLVVVGACGVGKFA 
YKLVVVGACGVGKAA YKLVVVGACGVGKYA
YKLVVVGACGVGKSA YKLVVVGACGVGKWA
YKLVVVGACGVGKTA YKLVVVGACGVGKDA 
YKLVVVGACGVGKCA YKLVVVGACGVGKEA 
YKLVVVGACGVGKVA YKLVVVGACGVGKNA 
YKLVVVGACGVGKLA YKLVVVGACGVGKQA
YKLVVVGACGVGKIA YKLVVVGACGVGKHA
YKLVVVGACGVGKMA YKLVVVGACGVGKKA
YKLVVVGACGVGKPA YKLVVVGACGVGKRA

YKLVVVGACGVGKSG YKLVVVGACGVGKSF 
YKLVVVGACGVGKSA YKLVVVGACGVGKSY
YKLVVVGACGVGKSS YKLVVVGACGVGKSW
YKLVVVGACGVGKST YKLVVVGACGVGKSD 
YKLVVVGACGVGKSC YKLVVVGACGVGKSE 
YKLVVVGACGVGKSV YKLVVVGACGVGKSN 
YKLVVVGACGVGKSL YKLVVVGACGVGKSQ
YKLVVVGACGVGKSI YKLVVVGACGVGKSH
YKLVVVGACGVGKSM YKLVVVGACGVGKSK
YKLVVVGACGVGKSP YKLVVVGACGVGKSR
