# Supplementary material for: In silico-guided sequence modifications of K-ras epitopes improve immunological outcome against G12V and G13D mutant KRAS antigens
Source: PeerJ. 2018 Jul 20;6:e5056. doi: 10.7717/peerj.5056 (PMC6055689; doi:10.7717/peerj.5056)
Supplement: Supplemental Information 3 — All 240 peptide sequences listed in the file are mutant K-Ras G12D peptides having regions spanning exon 2 from the fourth to eighteenth codon (YKLVVVGAGGVGKSA). Additional single amino acid substitutions flanking the original codon 12 mutations were generated from nineteen different amino acid possibilities. [file peerj-06-5056-s003.txt]

YKLVVVGADGVGKSA PKLVVVGADGVGKSA
GKLVVVGADGVGKSA FKLVVVGADGVGKSA 
AKLVVVGADGVGKSA WKLVVVGADGVGKSA 
SKLVVVGADGVGKSA DKLVVVGADGVGKSA 
TKLVVVGADGVGKSA EKLVVVGADGVGKSA 
CKLVVVGADGVGKSA NKLVVVGADGVGKSA 
VKLVVVGADGVGKSA QKLVVVGADGVGKSA 
LKLVVVGADGVGKSA HKLVVVGADGVGKSA 
IKLVVVGADGVGKSA KKLVVVGADGVGKSA
MKLVVVGADGVGKSA RKLVVVGADGVGKSA


YGLVVVGADGVGKSA YFLVVVGADGVGKSA 
YALVVVGADGVGKSA YYLVVVGADGVGKSA
YSLVVVGADGVGKSA YWLVVVGADGVGKSA
YTLVVVGADGVGKSA YDLVVVGADGVGKSA 
YCLVVVGADGVGKSA YELVVVGADGVGKSA 
YVLVVVGADGVGKSA YNLVVVGADGVGKSA 
YLLVVVGADGVGKSA YQLVVVGADGVGKSA
YILVVVGADGVGKSA YHLVVVGADGVGKSA
YMLVVVGADGVGKSA YKLVVVGADGVGKSA
YPLVVVGADGVGKSA YRLVVVGADGVGKSA

YKGVVVGADGVGKSA YKFVVVGADGVGKSA 
YKAVVVGADGVGKSA YKYVVVGADGVGKSA
YKSVVVGADGVGKSA YKWVVVGADGVGKSA
YKTVVVGADGVGKSA YKDVVVGADGVGKSA 
YKCVVVGADGVGKSA YKEVVVGADGVGKSA 
YKVVVVGADGVGKSA YKNVVVGADGVGKSA 
YKLVVVGADGVGKSA YKQVVVGADGVGKSA
YKIVVVGADGVGKSA YKHVVVGADGVGKSA
YKMVVVGADGVGKSA YKKVVVGADGVGKSA
YKPVVVGADGVGKSA YKRVVVGADGVGKSA


YKLGVVGADGVGKSA YKLFVVGADGVGKSA 
YKLAVVGADGVGKSA YKLYVVGADGVGKSA
YKLSVVGADGVGKSA YKLWVVGADGVGKSA
YKLTVVGADGVGKSA YKLDVVGADGVGKSA 
YKLCVVGADGVGKSA YKLEVVGADGVGKSA 
YKLVVVGADGVGKSA YKLNVVGADGVGKSA 
YKLLVVGADGVGKSA YKLQVVGADGVGKSA
YKLIVVGADGVGKSA YKLHVVGADGVGKSA
YKLMVVGADGVGKSA YKLKVVGADGVGKSA
YKLPVVGADGVGKSA YKLRVVGADGVGKSA

YKLVGVGADGVGKSA YKLVFVGADGVGKSA 
YKLVAVGADGVGKSA YKLVYVGADGVGKSA
YKLVSVGADGVGKSA YKLVWVGADGVGKSA
YKLVTVGADGVGKSA YKLVDVGADGVGKSA 
YKLVCVGADGVGKSA YKLVEVGADGVGKSA 
YKLVVVGADGVGKSA YKLVNVGADGVGKSA 
YKLVLVGADGVGKSA YKLVQVGADGVGKSA
YKLVIVGADGVGKSA YKLVHVGADGVGKSA
YKLVMVGADGVGKSA YKLVKVGADGVGKSA
YKLVPVGADGVGKSA YKLVRVGADGVGKSA

YKLVVGGADGVGKSA YKLVVFGADGVGKSA 
YKLVVAGADGVGKSA YKLVVYGADGVGKSA
YKLVVSGADGVGKSA YKLVVWGADGVGKSA
YKLVVTGADGVGKSA YKLVVDGADGVGKSA 
YKLVVCGADGVGKSA YKLVVEGADGVGKSA 
YKLVVVGADGVGKSA YKLVVNGADGVGKSA 
YKLVVLGADGVGKSA YKLVVQGADGVGKSA
YKLVVIGADGVGKSA YKLVVHGADGVGKSA
YKLVVMGADGVGKSA YKLVVKGADGVGKSA
YKLVVPGADGVGKSA YKLVVRGADGVGKSA
 

YKLVVVGADGVGKSA YKLVVVFADGVGKSA 
YKLVVVAADGVGKSA YKLVVVYADGVGKSA
YKLVVVSADGVGKSA YKLVVVWADGVGKSA
YKLVVVTADGVGKSA YKLVVVDADGVGKSA 
YKLVVVCADGVGKSA YKLVVVEADGVGKSA 
YKLVVVVADGVGKSA YKLVVVNADGVGKSA 
YKLVVVLADGVGKSA YKLVVVQADGVGKSA
YKLVVVIADGVGKSA YKLVVVHADGVGKSA
YKLVVVMADGVGKSA YKLVVVKADGVGKSA
YKLVVVPADGVGKSA YKLVVVRADGVGKSA

YKLVVVGADGGGKSA YKLVVVGADGFGKSA 
YKLVVVGADGAGKSA YKLVVVGADGYGKSA
YKLVVVGADGSGKSA YKLVVVGADGWGKSA
YKLVVVGADGTGKSA YKLVVVGADGDGKSA 
YKLVVVGADGCGKSA YKLVVVGADGEGKSA 
YKLVVVGADGVGKSA YKLVVVGADGNGKSA 
YKLVVVGADGLGKSA YKLVVVGADGQGKSA
YKLVVVGADGIGKSA YKLVVVGADGHGKSA
YKLVVVGADGMGKSA YKLVVVGADGKGKSA
YKLVVVGADGPGKSA YKLVVVGADGRGKSA


YKLVVVGADGVGKSA YKLVVVGADGVFKSA 
YKLVVVGADGVAKSA YKLVVVGADGVYKSA
YKLVVVGADGVSKSA YKLVVVGADGVWKSA
YKLVVVGADGVTKSA YKLVVVGADGVDKSA 
YKLVVVGADGVCKSA YKLVVVGADGVEKSA 
YKLVVVGADGVVKSA YKLVVVGADGVNKSA 
YKLVVVGADGVLKSA YKLVVVGADGVQKSA
YKLVVVGADGVIKSA YKLVVVGADGVHKSA
YKLVVVGADGVMKSA YKLVVVGADGVKKSA
YKLVVVGADGVPKSA YKLVVVGADGVRKSA

YKLVVVGADGVGGSA YKLVVVGADGVGFSA 
YKLVVVGADGVGASA YKLVVVGADGVGYSA
YKLVVVGADGVGSSA YKLVVVGADGVGWSA
YKLVVVGADGVGTSA YKLVVVGADGVGDSA 
YKLVVVGADGVGCSA YKLVVVGADGVGESA 
YKLVVVGADGVGVSA YKLVVVGADGVGNSA 
YKLVVVGADGVGLSA YKLVVVGADGVGQSA
YKLVVVGADGVGISA YKLVVVGADGVGHSA
YKLVVVGADGVGMSA YKLVVVGADGVGKSA
YKLVVVGADGVGPSA YKLVVVGADGVGRSA

YKLVVVGADGVGKGA YKLVVVGADGVGKFA 
YKLVVVGADGVGKAA YKLVVVGADGVGKYA
YKLVVVGADGVGKSA YKLVVVGADGVGKWA
YKLVVVGADGVGKTA YKLVVVGADGVGKDA 
YKLVVVGADGVGKCA YKLVVVGADGVGKEA 
YKLVVVGADGVGKVA YKLVVVGADGVGKNA 
YKLVVVGADGVGKLA YKLVVVGADGVGKQA
YKLVVVGADGVGKIA YKLVVVGADGVGKHA
YKLVVVGADGVGKMA YKLVVVGADGVGKKA
YKLVVVGADGVGKPA YKLVVVGADGVGKRA

YKLVVVGADGVGKSG YKLVVVGADGVGKSF 
YKLVVVGADGVGKSA YKLVVVGADGVGKSY
YKLVVVGADGVGKSS YKLVVVGADGVGKSW
YKLVVVGADGVGKST YKLVVVGADGVGKSD 
YKLVVVGADGVGKSC YKLVVVGADGVGKSE 
YKLVVVGADGVGKSV YKLVVVGADGVGKSN 
YKLVVVGADGVGKSL YKLVVVGADGVGKSQ
YKLVVVGADGVGKSI YKLVVVGADGVGKSH
YKLVVVGADGVGKSM YKLVVVGADGVGKSK
YKLVVVGADGVGKSP YKLVVVGADGVGKSR
