# Supplementary material for: In silico-guided sequence modifications of K-ras epitopes improve immunological outcome against G12V and G13D mutant KRAS antigens
Source: PeerJ. 2018 Jul 20;6:e5056. doi: 10.7717/peerj.5056 (PMC6055689; doi:10.7717/peerj.5056)
Supplement: Supplemental Information 4 — All 240 peptide sequences listed in the file are mutant K-Ras G12R peptides having regions spanning exon 2 from the fourth to eighteenth codon (YKLVVVGAGGVGKSA). Additional single amino acid substitutions flanking the original codon 12 mutations were generated from nineteen different amino acid possibilities. [file peerj-06-5056-s004.txt]

YKLVVVGARGVGKSA PKLVVVGARGVGKSA
GKLVVVGARGVGKSA FKLVVVGARGVGKSA 
AKLVVVGARGVGKSA WKLVVVGARGVGKSA 
SKLVVVGARGVGKSA DKLVVVGARGVGKSA 
TKLVVVGARGVGKSA EKLVVVGARGVGKSA 
CKLVVVGARGVGKSA NKLVVVGARGVGKSA 
VKLVVVGARGVGKSA QKLVVVGARGVGKSA 
LKLVVVGARGVGKSA HKLVVVGARGVGKSA 
IKLVVVGARGVGKSA KKLVVVGARGVGKSA
MKLVVVGARGVGKSA RKLVVVGARGVGKSA


YGLVVVGARGVGKSA YFLVVVGARGVGKSA 
YALVVVGARGVGKSA YYLVVVGARGVGKSA
YSLVVVGARGVGKSA YWLVVVGARGVGKSA
YTLVVVGARGVGKSA YDLVVVGARGVGKSA 
YCLVVVGARGVGKSA YELVVVGARGVGKSA 
YVLVVVGARGVGKSA YNLVVVGARGVGKSA 
YLLVVVGARGVGKSA YQLVVVGARGVGKSA
YILVVVGARGVGKSA YHLVVVGARGVGKSA
YMLVVVGARGVGKSA YKLVVVGARGVGKSA
YPLVVVGARGVGKSA YRLVVVGARGVGKSA


YKGVVVGARGVGKSA YKFVVVGARGVGKSA 
YKAVVVGARGVGKSA YKYVVVGARGVGKSA
YKSVVVGARGVGKSA YKWVVVGARGVGKSA
YKTVVVGARGVGKSA YKDVVVGARGVGKSA 
YKCVVVGARGVGKSA YKEVVVGARGVGKSA 
YKVVVVGARGVGKSA YKNVVVGARGVGKSA 
YKLVVVGARGVGKSA YKQVVVGARGVGKSA
YKIVVVGARGVGKSA YKHVVVGARGVGKSA
YKMVVVGARGVGKSA YKKVVVGARGVGKSA
YKPVVVGARGVGKSA YKRVVVGARGVGKSA


YKLGVVGARGVGKSA YKLFVVGARGVGKSA 
YKLAVVGARGVGKSA YKLYVVGARGVGKSA
YKLSVVGARGVGKSA YKLWVVGARGVGKSA
YKLTVVGARGVGKSA YKLDVVGARGVGKSA 
YKLCVVGARGVGKSA YKLEVVGARGVGKSA 
YKLVVVGARGVGKSA YKLNVVGARGVGKSA 
YKLLVVGARGVGKSA YKLQVVGARGVGKSA
YKLIVVGARGVGKSA YKLHVVGARGVGKSA
YKLMVVGARGVGKSA YKLKVVGARGVGKSA
YKLPVVGARGVGKSA YKLRVVGARGVGKSA

YKLVGVGARGVGKSA YKLVFVGARGVGKSA 
YKLVAVGARGVGKSA YKLVYVGARGVGKSA
YKLVSVGARGVGKSA YKLVWVGARGVGKSA
YKLVTVGARGVGKSA YKLVDVGARGVGKSA 
YKLVCVGARGVGKSA YKLVEVGARGVGKSA 
YKLVVVGARGVGKSA YKLVNVGARGVGKSA 
YKLVLVGARGVGKSA YKLVQVGARGVGKSA
YKLVIVGARGVGKSA YKLVHVGARGVGKSA
YKLVMVGARGVGKSA YKLVKVGARGVGKSA
YKLVPVGARGVGKSA YKLVRVGARGVGKSA

YKLVVGGARGVGKSA YKLVVFGARGVGKSA 
YKLVVAGARGVGKSA YKLVVYGARGVGKSA
YKLVVSGARGVGKSA YKLVVWGARGVGKSA
YKLVVTGARGVGKSA YKLVVDGARGVGKSA 
YKLVVCGARGVGKSA YKLVVEGARGVGKSA 
YKLVVVGARGVGKSA YKLVVNGARGVGKSA 
YKLVVLGARGVGKSA YKLVVQGARGVGKSA
YKLVVIGARGVGKSA YKLVVHGARGVGKSA
YKLVVMGARGVGKSA YKLVVKGARGVGKSA
YKLVVPGARGVGKSA YKLVVRGARGVGKSA
 

YKLVVVGARGVGKSA YKLVVVFARGVGKSA 
YKLVVVAARGVGKSA YKLVVVYARGVGKSA
YKLVVVSARGVGKSA YKLVVVWARGVGKSA
YKLVVVTARGVGKSA YKLVVVDARGVGKSA 
YKLVVVCARGVGKSA YKLVVVEARGVGKSA 
YKLVVVVARGVGKSA YKLVVVNARGVGKSA 
YKLVVVLARGVGKSA YKLVVVQARGVGKSA
YKLVVVIARGVGKSA YKLVVVHARGVGKSA
YKLVVVMARGVGKSA YKLVVVKARGVGKSA
YKLVVVPARGVGKSA YKLVVVRARGVGKSA

YKLVVVGARGGGKSA YKLVVVGARGFGKSA 
YKLVVVGARGAGKSA YKLVVVGARGYGKSA
YKLVVVGARGSGKSA YKLVVVGARGWGKSA
YKLVVVGARGTGKSA YKLVVVGARGDGKSA 
YKLVVVGARGCGKSA YKLVVVGARGEGKSA 
YKLVVVGARGVGKSA YKLVVVGARGNGKSA 
YKLVVVGARGLGKSA YKLVVVGARGQGKSA
YKLVVVGARGIGKSA YKLVVVGARGHGKSA
YKLVVVGARGMGKSA YKLVVVGARGKGKSA
YKLVVVGARGPGKSA YKLVVVGARGRGKSA

YKLVVVGARGVGKSA YKLVVVGARGVFKSA 
YKLVVVGARGVAKSA YKLVVVGARGVYKSA
YKLVVVGARGVSKSA YKLVVVGARGVWKSA
YKLVVVGARGVTKSA YKLVVVGARGVDKSA 
YKLVVVGARGVCKSA YKLVVVGARGVEKSA 
YKLVVVGARGVVKSA YKLVVVGARGVNKSA 
YKLVVVGARGVLKSA YKLVVVGARGVQKSA
YKLVVVGARGVIKSA YKLVVVGARGVHKSA
YKLVVVGARGVMKSA YKLVVVGARGVKKSA
YKLVVVGARGVPKSA YKLVVVGARGVRKSA

YKLVVVGARGVGGSA YKLVVVGARGVGFSA 
YKLVVVGARGVGASA YKLVVVGARGVGYSA
YKLVVVGARGVGSSA YKLVVVGARGVGWSA
YKLVVVGARGVGTSA YKLVVVGARGVGDSA 
YKLVVVGARGVGCSA YKLVVVGARGVGESA 
YKLVVVGARGVGVSA YKLVVVGARGVGNSA 
YKLVVVGARGVGLSA YKLVVVGARGVGQSA
YKLVVVGARGVGISA YKLVVVGARGVGHSA
YKLVVVGARGVGMSA YKLVVVGARGVGKSA
YKLVVVGARGVGPSA YKLVVVGARGVGRSA

YKLVVVGARGVGKGA YKLVVVGARGVGKFA 
YKLVVVGARGVGKAA YKLVVVGARGVGKYA
YKLVVVGARGVGKSA YKLVVVGARGVGKWA
YKLVVVGARGVGKTA YKLVVVGARGVGKDA 
YKLVVVGARGVGKCA YKLVVVGARGVGKEA 
YKLVVVGARGVGKVA YKLVVVGARGVGKNA 
YKLVVVGARGVGKLA YKLVVVGARGVGKQA
YKLVVVGARGVGKIA YKLVVVGARGVGKHA
YKLVVVGARGVGKMA YKLVVVGARGVGKKA
YKLVVVGARGVGKPA YKLVVVGARGVGKRA

YKLVVVGARGVGKSG YKLVVVGARGVGKSF 
YKLVVVGARGVGKSA YKLVVVGARGVGKSY
YKLVVVGARGVGKSS YKLVVVGARGVGKSW
YKLVVVGARGVGKST YKLVVVGARGVGKSD 
YKLVVVGARGVGKSC YKLVVVGARGVGKSE 
YKLVVVGARGVGKSV YKLVVVGARGVGKSN 
YKLVVVGARGVGKSL YKLVVVGARGVGKSQ
YKLVVVGARGVGKSI YKLVVVGARGVGKSH
YKLVVVGARGVGKSM YKLVVVGARGVGKSK
YKLVVVGARGVGKSP YKLVVVGARGVGKSR
