# Supplementary material for: In silico-guided sequence modifications of K-ras epitopes improve immunological outcome against G12V and G13D mutant KRAS antigens
Source: PeerJ. 2018 Jul 20;6:e5056. doi: 10.7717/peerj.5056 (PMC6055689; doi:10.7717/peerj.5056)
Supplement: Supplemental Information 5 — All 240 peptide sequences listed in the file are mutant K-Ras G12S peptides having regions spanning exon 2 from the fourth to eighteenth codon (YKLVVVGAGGVGKSA). Additional single amino acid substitutions flanking the original codon 12 mutations were generated from nineteen different amino acid possibilities. [file peerj-06-5056-s005.txt]

YKLVVVGASGVGKSA PKLVVVGASGVGKSA
GKLVVVGASGVGKSA FKLVVVGASGVGKSA 
AKLVVVGASGVGKSA WKLVVVGASGVGKSA 
SKLVVVGASGVGKSA DKLVVVGASGVGKSA 
TKLVVVGASGVGKSA EKLVVVGASGVGKSA 
CKLVVVGASGVGKSA NKLVVVGASGVGKSA 
VKLVVVGASGVGKSA QKLVVVGASGVGKSA 
LKLVVVGASGVGKSA HKLVVVGASGVGKSA 
IKLVVVGASGVGKSA KKLVVVGASGVGKSA
MKLVVVGASGVGKSA RKLVVVGASGVGKSA


YGLVVVGASGVGKSA YFLVVVGASGVGKSA 
YALVVVGASGVGKSA YYLVVVGASGVGKSA
YSLVVVGASGVGKSA YWLVVVGASGVGKSA
YTLVVVGASGVGKSA YDLVVVGASGVGKSA 
YCLVVVGASGVGKSA YELVVVGASGVGKSA 
YVLVVVGASGVGKSA YNLVVVGASGVGKSA 
YLLVVVGASGVGKSA YQLVVVGASGVGKSA
YILVVVGASGVGKSA YHLVVVGASGVGKSA
YMLVVVGASGVGKSA YKLVVVGASGVGKSA
YPLVVVGAVGVGKSA YRLVVVGAVGVGKSA

YKGVVVGASGVGKSA YKFVVVGASGVGKSA 
YKAVVVGASGVGKSA YKYVVVGASGVGKSA
YKSVVVGASGVGKSA YKWVVVGASGVGKSA
YKTVVVGASGVGKSA YKDVVVGASGVGKSA 
YKCVVVGASGVGKSA YKEVVVGASGVGKSA 
YKVVVVGASGVGKSA YKNVVVGASGVGKSA 
YKLVVVGASGVGKSA YKQVVVGASGVGKSA
YKIVVVGASGVGKSA YKHVVVGASGVGKSA
YKMVVVGASGVGKSA YKKVVVGASGVGKSA
YKPVVVGASGVGKSA YKRVVVGASGVGKSA


YKLGVVGASGVGKSA YKLFVVGASGVGKSA 
YKLAVVGASGVGKSA YKLYVVGASGVGKSA
YKLSVVGASGVGKSA YKLWVVGASGVGKSA
YKLTVVGASGVGKSA YKLDVVGASGVGKSA 
YKLCVVGASGVGKSA YKLEVVGASGVGKSA 
YKLVVVGASGVGKSA YKLNVVGASGVGKSA 
YKLLVVGASGVGKSA YKLQVVGASGVGKSA
YKLIVVGASGVGKSA YKLHVVGASGVGKSA
YKLMVVGASGVGKSA YKLKVVGASGVGKSA
YKLPVVGASGVGKSA YKLRVVGASGVGKSA

YKLVGVGASGVGKSA YKLVFVGASGVGKSA 
YKLVAVGASGVGKSA YKLVYVGASGVGKSA
YKLVSVGASGVGKSA YKLVWVGASGVGKSA
YKLVTVGASGVGKSA YKLVDVGASGVGKSA 
YKLVCVGASGVGKSA YKLVEVGASGVGKSA 
YKLVVVGASGVGKSA YKLVNVGASGVGKSA 
YKLVLVGASGVGKSA YKLVQVGASGVGKSA
YKLVIVGASGVGKSA YKLVHVGASGVGKSA
YKLVMVGASGVGKSA YKLVKVGASGVGKSA
YKLVPVGASGVGKSA YKLVRVGASGVGKSA

YKLVVGGASGVGKSA YKLVVFGASGVGKSA 
YKLVVAGASGVGKSA YKLVVYGASGVGKSA
YKLVVSGASGVGKSA YKLVVWGASGVGKSA
YKLVVTGASGVGKSA YKLVVDGASGVGKSA 
YKLVVCGASGVGKSA YKLVVEGASGVGKSA 
YKLVVVGASGVGKSA YKLVVNGASGVGKSA 
YKLVVLGASGVGKSA YKLVVQGASGVGKSA
YKLVVIGASGVGKSA YKLVVHGASGVGKSA
YKLVVMGASGVGKSA YKLVVKGASGVGKSA
YKLVVPGASGVGKSA YKLVVRGASGVGKSA
 

YKLVVVGASGVGKSA YKLVVVFASGVGKSA 
YKLVVVAASGVGKSA YKLVVVYASGVGKSA
YKLVVVSASGVGKSA YKLVVVWASGVGKSA
YKLVVVTASGVGKSA YKLVVVDASGVGKSA 
YKLVVVCASGVGKSA YKLVVVEASGVGKSA 
YKLVVVVASGVGKSA YKLVVVNASGVGKSA 
YKLVVVLASGVGKSA YKLVVVQASGVGKSA
YKLVVVIASGVGKSA YKLVVVHASGVGKSA
YKLVVVMASGVGKSA YKLVVVKASGVGKSA
YKLVVVPASGVGKSA YKLVVVRASGVGKSA

YKLVVVGASGGGKSA YKLVVVGASGFGKSA 
YKLVVVGASGAGKSA YKLVVVGASGYGKSA
YKLVVVGASGSGKSA YKLVVVGASGWGKSA
YKLVVVGASGTGKSA YKLVVVGASGDGKSA 
YKLVVVGASGCGKSA YKLVVVGASGEGKSA 
YKLVVVGASGVGKSA YKLVVVGASGNGKSA 
YKLVVVGASGLGKSA YKLVVVGASGQGKSA
YKLVVVGASGIGKSA YKLVVVGASGHGKSA
YKLVVVGASGMGKSA YKLVVVGASGKGKSA
YKLVVVGASGPGKSA YKLVVVGASGRGKSA

YKLVVVGASGVGKSA YKLVVVGASGVFKSA 
YKLVVVGASGVAKSA YKLVVVGASGVYKSA
YKLVVVGASGVSKSA YKLVVVGASGVWKSA
YKLVVVGASGVTKSA YKLVVVGASGVDKSA 
YKLVVVGASGVCKSA YKLVVVGASGVEKSA 
YKLVVVGASGVVKSA YKLVVVGASGVNKSA 
YKLVVVGASGVLKSA YKLVVVGASGVQKSA
YKLVVVGASGVIKSA YKLVVVGASGVHKSA
YKLVVVGASGVMKSA YKLVVVGASGVKKSA
YKLVVVGASGVPKSA YKLVVVGASGVRKSA

YKLVVVGASGVGGSA YKLVVVGASGVGFSA 
YKLVVVGASGVGASA YKLVVVGASGVGYSA
YKLVVVGASGVGSSA YKLVVVGASGVGWSA
YKLVVVGASGVGTSA YKLVVVGASGVGDSA 
YKLVVVGASGVGCSA YKLVVVGASGVGESA 
YKLVVVGASGVGVSA YKLVVVGASGVGNSA 
YKLVVVGASGVGLSA YKLVVVGASGVGQSA
YKLVVVGASGVGISA YKLVVVGASGVGHSA
YKLVVVGASGVGMSA YKLVVVGASGVGKSA
YKLVVVGASGVGPSA YKLVVVGASGVGRSA

YKLVVVGASGVGKGA YKLVVVGASGVGKFA 
YKLVVVGASGVGKAA YKLVVVGASGVGKYA
YKLVVVGASGVGKSA YKLVVVGASGVGKWA
YKLVVVGASGVGKTA YKLVVVGASGVGKDA 
YKLVVVGASGVGKCA YKLVVVGASGVGKEA 
YKLVVVGASGVGKVA YKLVVVGASGVGKNA 
YKLVVVGASGVGKLA YKLVVVGASGVGKQA
YKLVVVGASGVGKIA YKLVVVGASGVGKHA
YKLVVVGASGVGKMA YKLVVVGASGVGKKA
YKLVVVGASGVGKPA YKLVVVGASGVGKRA

YKLVVVGASGVGKSG YKLVVVGASGVGKSF 
YKLVVVGASGVGKSA YKLVVVGASGVGKSY
YKLVVVGASGVGKSS YKLVVVGASGVGKSW
YKLVVVGASGVGKST YKLVVVGASGVGKSD 
YKLVVVGASGVGKSC YKLVVVGASGVGKSE 
YKLVVVGASGVGKSV YKLVVVGASGVGKSN 
YKLVVVGASGVGKSL YKLVVVGASGVGKSQ
YKLVVVGASGVGKSI YKLVVVGASGVGKSH
YKLVVVGASGVGKSM YKLVVVGASGVGKSK
YKLVVVGASGVGKSP YKLVVVGASGVGKSR
