# Supplementary material for: In silico-guided sequence modifications of K-ras epitopes improve immunological outcome against G12V and G13D mutant KRAS antigens
Source: PeerJ. 2018 Jul 20;6:e5056. doi: 10.7717/peerj.5056 (PMC6055689; doi:10.7717/peerj.5056)
Supplement: Supplemental Information 6 — All 240 peptide sequences listed in the file are mutant K-Ras G12V peptides having regions spanning exon 2 from the fourth to eighteenth codon (YKLVVVGAGGVGKSA). Additional single amino acid substitutions flanking the original codon 12 mutations were generated from nineteen different amino acid possibilities. [file peerj-06-5056-s006.txt]

YKLVVVGAVGVGKSA PKLVVVGAVGVGKSA
GKLVVVGAVGVGKSA FKLVVVGAVGVGKSA 
AKLVVVGAVGVGKSA WKLVVVGAVGVGKSA 
SKLVVVGAVGVGKSA DKLVVVGAVGVGKSA 
TKLVVVGAVGVGKSA EKLVVVGAVGVGKSA 
CKLVVVGAVGVGKSA NKLVVVGAVGVGKSA 
VKLVVVGAVGVGKSA QKLVVVGAVGVGKSA 
LKLVVVGAVGVGKSA HKLVVVGAVGVGKSA 
IKLVVVGAVGVGKSA KKLVVVGAVGVGKSA
MKLVVVGAVGVGKSA RKLVVVGAVGVGKSA


YGLVVVGAVGVGKSA YFLVVVGAVGVGKSA 
YALVVVGAVGVGKSA YYLVVVGAVGVGKSA
YSLVVVGAVGVGKSA YWLVVVGAVGVGKSA
YTLVVVGAVGVGKSA YDLVVVGAVGVGKSA 
YCLVVVGAVGVGKSA YELVVVGAVGVGKSA 
YVLVVVGAVGVGKSA YNLVVVGAVGVGKSA 
YLLVVVGAVGVGKSA YQLVVVGAVGVGKSA
YILVVVGAVGVGKSA YHLVVVGAVGVGKSA
YMLVVVGAVGVGKSA YKLVVVGAVGVGKSA
YPLVVVGAVGVGKSA YRLVVVGAVGVGKSA

YKGVVVGAVGVGKSA YKFVVVGAVGVGKSA 
YKAVVVGAVGVGKSA YKYVVVGAVGVGKSA
YKSVVVGAVGVGKSA YKWVVVGAVGVGKSA
YKTVVVGAVGVGKSA YKDVVVGAVGVGKSA 
YKCVVVGAVGVGKSA YKEVVVGAVGVGKSA 
YKVVVVGAVGVGKSA YKNVVVGAVGVGKSA 
YKLVVVGAVGVGKSA YKQVVVGAVGVGKSA
YKIVVVGAVGVGKSA YKHVVVGAVGVGKSA
YKMVVVGAVGVGKSA YKKVVVGAVGVGKSA
YKPVVVGAVGVGKSA YKRVVVGAVGVGKSA


YKLGVVGAVGVGKSA YKLFVVGAVGVGKSA 
YKLAVVGAVGVGKSA YKLYVVGAVGVGKSA
YKLSVVGAVGVGKSA YKLWVVGAVGVGKSA
YKLTVVGAVGVGKSA YKLDVVGAVGVGKSA 
YKLCVVGAVGVGKSA YKLEVVGAVGVGKSA 
YKLVVVGAVGVGKSA YKLNVVGAVGVGKSA 
YKLLVVGAVGVGKSA YKLQVVGAVGVGKSA
YKLIVVGAVGVGKSA YKLHVVGAVGVGKSA
YKLMVVGAVGVGKSA YKLKVVGAVGVGKSA
YKLPVVGAVGVGKSA YKLRVVGAVGVGKSA

YKLVGVGAVGVGKSA YKLVFVGAVGVGKSA 
YKLVAVGAVGVGKSA YKLVYVGAVGVGKSA
YKLVSVGAVGVGKSA YKLVWVGAVGVGKSA
YKLVTVGAVGVGKSA YKLVDVGAVGVGKSA 
YKLVCVGAVGVGKSA YKLVEVGAVGVGKSA 
YKLVVVGAVGVGKSA YKLVNVGAVGVGKSA 
YKLVLVGAVGVGKSA YKLVQVGAVGVGKSA
YKLVIVGAVGVGKSA YKLVHVGAVGVGKSA
YKLVMVGAVGVGKSA YKLVKVGAVGVGKSA
YKLVPVGAVGVGKSA YKLVRVGAVGVGKSA

YKLVVGGAVGVGKSA YKLVVFGAVGVGKSA 
YKLVVAGAVGVGKSA YKLVVYGAVGVGKSA
YKLVVSGAVGVGKSA YKLVVWGAVGVGKSA
YKLVVTGAVGVGKSA YKLVVDGAVGVGKSA 
YKLVVCGAVGVGKSA YKLVVEGAVGVGKSA 
YKLVVVGAVGVGKSA YKLVVNGAVGVGKSA 
YKLVVLGAVGVGKSA YKLVVQGAVGVGKSA
YKLVVIGAVGVGKSA YKLVVHGAVGVGKSA
YKLVVMGAVGVGKSA YKLVVKGAVGVGKSA
YKLVVPGAAGVGKSA YKLVVRGAAGVGKSA
 

YKLVVVGAVGVGKSA YKLVVVFAVGVGKSA 
YKLVVVAAVGVGKSA YKLVVVYAVGVGKSA
YKLVVVSAVGVGKSA YKLVVVWAVGVGKSA
YKLVVVTAVGVGKSA YKLVVVDAVGVGKSA 
YKLVVVCAVGVGKSA YKLVVVEAVGVGKSA 
YKLVVVVAVGVGKSA YKLVVVNAVGVGKSA 
YKLVVVLAVGVGKSA YKLVVVQAVGVGKSA
YKLVVVIAVGVGKSA YKLVVVHAVGVGKSA
YKLVVVMAVGVGKSA YKLVVVKAVGVGKSA
YKLVVVPAVGVGKSA YKLVVVRAVGVGKSA

YKLVVVGAVGGGKSA YKLVVVGAVGFGKSA 
YKLVVVGAVGAGKSA YKLVVVGAVGYGKSA
YKLVVVGAVGSGKSA YKLVVVGAVGWGKSA
YKLVVVGAVGTGKSA YKLVVVGAVGDGKSA 
YKLVVVGAVGCGKSA YKLVVVGAVGEGKSA 
YKLVVVGAVGVGKSA YKLVVVGAVGNGKSA 
YKLVVVGAVGLGKSA YKLVVVGAVGQGKSA
YKLVVVGAVGIGKSA YKLVVVGAVGHGKSA
YKLVVVGAVGMGKSA YKLVVVGAVGKGKSA
YKLVVVGAVGPGKSA YKLVVVGAVGRGKSA

YKLVVVGAVGVGKSA YKLVVVGAVGVFKSA 
YKLVVVGAVGVAKSA YKLVVVGAVGVYKSA
YKLVVVGAVGVSKSA YKLVVVGAVGVWKSA
YKLVVVGAVGVTKSA YKLVVVGAVGVDKSA 
YKLVVVGAVGVCKSA YKLVVVGAVGVEKSA 
YKLVVVGAVGVVKSA YKLVVVGAVGVNKSA 
YKLVVVGAVGVLKSA YKLVVVGAVGVQKSA
YKLVVVGAVGVIKSA YKLVVVGAVGVHKSA
YKLVVVGAVGVMKSA YKLVVVGAVGVKKSA
YKLVVVGAVGVPKSA YKLVVVGAVGVRKSA

YKLVVVGAVGVGGSA YKLVVVGAVGVGFSA 
YKLVVVGAVGVGASA YKLVVVGAVGVGYSA
YKLVVVGAVGVGSSA YKLVVVGAVGVGWSA
YKLVVVGAVGVGTSA YKLVVVGAVGVGDSA 
YKLVVVGAVGVGCSA YKLVVVGAVGVGESA 
YKLVVVGAVGVGVSA YKLVVVGAVGVGNSA 
YKLVVVGAVGVGLSA YKLVVVGAVGVGQSA
YKLVVVGAVGVGISA YKLVVVGAVGVGHSA
YKLVVVGAVGVGMSA YKLVVVGAVGVGKSA
YKLVVVGAAGVGPSA YKLVVVGAAGVGRSA

YKLVVVGAVGVGKGA YKLVVVGAVGVGKFA 
YKLVVVGAVGVGKAA YKLVVVGAVGVGKYA
YKLVVVGAVGVGKSA YKLVVVGAVGVGKWA
YKLVVVGAVGVGKTA YKLVVVGAVGVGKDA 
YKLVVVGAVGVGKCA YKLVVVGAVGVGKEA 
YKLVVVGAVGVGKVA YKLVVVGAVGVGKNA 
YKLVVVGAVGVGKLA YKLVVVGAVGVGKQA
YKLVVVGAVGVGKIA YKLVVVGAVGVGKHA
YKLVVVGAVGVGKMA YKLVVVGAVGVGKKA
YKLVVVGAVGVGKPA YKLVVVGAVGVGKRA

YKLVVVGAVGVGKSG YKLVVVGAVGVGKSF 
YKLVVVGAVGVGKSA YKLVVVGAVGVGKSY
YKLVVVGAVGVGKSS YKLVVVGAVGVGKSW
YKLVVVGAVGVGKST YKLVVVGAVGVGKSD 
YKLVVVGAVGVGKSC YKLVVVGAVGVGKSE 
YKLVVVGAVGVGKSV YKLVVVGAVGVGKSN 
YKLVVVGAVGVGKSL YKLVVVGAVGVGKSQ
YKLVVVGAVGVGKSI YKLVVVGAVGVGKSH
YKLVVVGAVGVGKSM YKLVVVGAVGVGKSK
YKLVVVGAVGVGKSP YKLVVVGAVGVGKSR
