# Supplementary material for: In silico-guided sequence modifications of K-ras epitopes improve immunological outcome against G12V and G13D mutant KRAS antigens
Source: PeerJ. 2018 Jul 20;6:e5056. doi: 10.7717/peerj.5056 (PMC6055689; doi:10.7717/peerj.5056)
Supplement: Supplemental Information 7 — All 240 peptide sequences listed in the file are mutant K-Ras G13D peptides having regions spanning exon 2 from the fourth to eighteenth codon (YKLVVVGAGGVGKSA). Additional single amino acid substitutions flanking the original codon 13 mutations were generated from nineteen different amino acid possibilities. [file peerj-06-5056-s007.txt]

YKLVVVGAGDVGKSA PKLVVVGAGDVGKSA
GKLVVVGAGDVGKSA FKLVVVGAGDVGKSA 
AKLVVVGAGDVGKSA WKLVVVGAGDVGKSA 
SKLVVVGAGDVGKSA DKLVVVGAGDVGKSA 
TKLVVVGAGDVGKSA EKLVVVGAGDVGKSA 
CKLVVVGAGDVGKSA NKLVVVGAGDVGKSA 
VKLVVVGAGDVGKSA QKLVVVGAGDVGKSA 
LKLVVVGAGDVGKSA HKLVVVGAGDVGKSA 
IKLVVVGAGDVGKSA KKLVVVGAGDVGKSA
MKLVVVGAGDVGKSA RKLVVVGAGDVGKSA


YGLVVVGAGDVGKSA YFLVVVGAGDVGKSA 
YALVVVGAGDVGKSA YYLVVVGAGDVGKSA
YSLVVVGAGDVGKSA YWLVVVGAGDVGKSA
YTLVVVGAGDVGKSA YDLVVVGAGDVGKSA 
YCLVVVGAGDVGKSA YELVVVGAGDVGKSA 
YVLVVVGAGDVGKSA YNLVVVGAGDVGKSA 
YLLVVVGAGDVGKSA YQLVVVGAGDVGKSA
YILVVVGAGDVGKSA YHLVVVGAGDVGKSA
YMLVVVGAGDVGKSA YKLVVVGAGDVGKSA
YPLVVVGAGDVGKSA YRLVVVGAGDVGKSA

YKGVVVGAGDVGKSA YKFVVVGAGDVGKSA 
YKAVVVGAGDVGKSA YKYVVVGAGDVGKSA
YKSVVVGAGDVGKSA YKWVVVGAGDVGKSA
YKTVVVGAGDVGKSA YKDVVVGAGDVGKSA 
YKCVVVGAGDVGKSA YKEVVVGAGDVGKSA 
YKVVVVGAGDVGKSA YKNVVVGAGDVGKSA 
YKLVVVGAGDVGKSA YKQVVVGAGDVGKSA
YKIVVVGAGDVGKSA YKHVVVGAGDVGKSA
YKMVVVGAGDVGKSA YKKVVVGAGDVGKSA
YKPVVVGAGDVGKSA YKRVVVGAGDVGKSA


YKLGVVGAGDVGKSA YKLFVVGAGDVGKSA 
YKLAVVGAGDVGKSA YKLYVVGAGDVGKSA
YKLSVVGAGDVGKSA YKLWVVGAGDVGKSA
YKLTVVGAGDVGKSA YKLDVVGAGDVGKSA 
YKLCVVGAGDVGKSA YKLEVVGAGDVGKSA 
YKLVVVGAGDVGKSA YKLNVVGAGDVGKSA 
YKLLVVGAGDVGKSA YKLQVVGAGDVGKSA
YKLIVVGAGDVGKSA YKLHVVGAGDVGKSA
YKLMVVGAGDVGKSA YKLKVVGAGDVGKSA
YKLPVVGAGDVGKSA YKLRVVGAGDVGKSA

YKLVGVGAGDVGKSA YKLVFVGAGDVGKSA 
YKLVAVGAGDVGKSA YKLVYVGAGDVGKSA
YKLVSVGAGDVGKSA YKLVWVGAGDVGKSA
YKLVTVGAGDVGKSA YKLVDVGAGDVGKSA 
YKLVCVGAGDVGKSA YKLVEVGAGDVGKSA 
YKLVVVGAGDVGKSA YKLVNVGAGDVGKSA 
YKLVLVGAGDVGKSA YKLVQVGAGDVGKSA
YKLVIVGAGDVGKSA YKLVHVGAGDVGKSA
YKLVMVGAGDVGKSA YKLVKVGAGDVGKSA
YKLVPVGAGDVGKSA YKLVRVGAGDVGKSA

YKLVVGGAGDVGKSA YKLVVFGAGDVGKSA 
YKLVVAGAGDVGKSA YKLVVYGAGDVGKSA
YKLVVSGAGDVGKSA YKLVVWGAGDVGKSA
YKLVVTGAGDVGKSA YKLVVDGAGDVGKSA 
YKLVVCGAGDVGKSA YKLVVEGAGDVGKSA 
YKLVVVGAGDVGKSA YKLVVNGAGDVGKSA 
YKLVVLGAGDVGKSA YKLVVQGAGDVGKSA
YKLVVIGAGDVGKSA YKLVVHGAGDVGKSA
YKLVVMGAGDVGKSA YKLVVKGAGDVGKSA
YKLVVPGAGDVGKSA YKLVVRGAGDVGKSA
 

YKLVVVGAGDVGKSA YKLVVVFAGDVGKSA 
YKLVVVAAGDVGKSA YKLVVVYAGDVGKSA
YKLVVVSAGDVGKSA YKLVVVWAGDVGKSA
YKLVVVTAGDVGKSA YKLVVVDAGDVGKSA 
YKLVVVCAGDVGKSA YKLVVVEAGDVGKSA 
YKLVVVVAGDVGKSA YKLVVVNAGDVGKSA 
YKLVVVLAGDVGKSA YKLVVVQAGDVGKSA
YKLVVVIAGDVGKSA YKLVVVHAGDVGKSA
YKLVVVMAGDVGKSA YKLVVVKAGDVGKSA
YKLVVVPAGDVGKSA YKLVVVRAGDVGKSA

YKLVVVGAGDGGKSA YKLVVVGAGDFGKSA 
YKLVVVGAGDAGKSA YKLVVVGAGDYGKSA
YKLVVVGAGDSGKSA YKLVVVGAGDWGKSA
YKLVVVGAGDTGKSA YKLVVVGAGDDGKSA 
YKLVVVGAGDCGKSA YKLVVVGAGDEGKSA 
YKLVVVGAGDVGKSA YKLVVVGAGDNGKSA 
YKLVVVGAGDLGKSA YKLVVVGAGDQGKSA
YKLVVVGAGDIGKSA YKLVVVGAGDHGKSA
YKLVVVGAGDMGKSA YKLVVVGAGDKGKSA
YKLVVVGAGDPGKSA YKLVVVGAGDRGKSA


YKLVVVGAGDVGKSA YKLVVVGAGDVFKSA 
YKLVVVGAGDVAKSA YKLVVVGAGDVYKSA
YKLVVVGAGDVSKSA YKLVVVGAGDVWKSA
YKLVVVGAGDVTKSA YKLVVVGAGDVDKSA 
YKLVVVGAGDVCKSA YKLVVVGAGDVEKSA 
YKLVVVGAGDVVKSA YKLVVVGAGDVNKSA 
YKLVVVGAGDVLKSA YKLVVVGAGDVQKSA
YKLVVVGAGDVIKSA YKLVVVGAGDVHKSA
YKLVVVGAGDVMKSA YKLVVVGAGDVKKSA
YKLVVVGAGDVPKSA YKLVVVGAGDVRKSA

YKLVVVGAGDVGGSA YKLVVVGAGDVGFSA 
YKLVVVGAGDVGASA YKLVVVGAGDVGYSA
YKLVVVGAGDVGSSA YKLVVVGAGDVGWSA
YKLVVVGAGDVGTSA YKLVVVGAGDVGDSA 
YKLVVVGAGDVGCSA YKLVVVGAGDVGESA 
YKLVVVGAGDVGVSA YKLVVVGAGDVGNSA 
YKLVVVGAGDVGLSA YKLVVVGAGDVGQSA
YKLVVVGAGDVGISA YKLVVVGAGDVGHSA
YKLVVVGAGDVGMSA YKLVVVGAGDVGKSA
YKLVVVGAGDVGPSA YKLVVVGAGDVGRSA

YKLVVVGAGDVGKGA YKLVVVGAGDVGKFA 
YKLVVVGAGDVGKAA YKLVVVGAGDVGKYA
YKLVVVGAGDVGKSA YKLVVVGAGDVGKWA
YKLVVVGAGDVGKTA YKLVVVGAGDVGKDA 
YKLVVVGAGDVGKCA YKLVVVGAGDVGKEA 
YKLVVVGAGDVGKVA YKLVVVGAGDVGKNA 
YKLVVVGAGDVGKLA YKLVVVGAGDVGKQA
YKLVVVGAGDVGKIA YKLVVVGAGDVGKHA
YKLVVVGAGDVGKMA YKLVVVGAGDVGKKA
YKLVVVGAGDVGKPA YKLVVVGAGDVGKRA

YKLVVVGAGDVGKSG YKLVVVGAGDVGKSF 
YKLVVVGAGDVGKSA YKLVVVGAGDVGKSY
YKLVVVGAGDVGKSS YKLVVVGAGDVGKSW
YKLVVVGAGDVGKST YKLVVVGAGDVGKSD 
YKLVVVGAGDVGKSC YKLVVVGAGDVGKSE 
YKLVVVGAGDVGKSV YKLVVVGAGDVGKSN 
YKLVVVGAGDVGKSL YKLVVVGAGDVGKSQ
YKLVVVGAGDVGKSI YKLVVVGAGDVGKSH
YKLVVVGAGDVGKSM YKLVVVGAGDVGKSK
YKLVVVGAGDVGKSP YKLVVVGAGDVGKSR
