# Supplementary material for: In silico-guided sequence modifications of K-ras epitopes improve immunological outcome against G12V and G13D mutant KRAS antigens
Source: PeerJ. 2018 Jul 20;6:e5056. doi: 10.7717/peerj.5056 (PMC6055689; doi:10.7717/peerj.5056)
Supplement: Supplemental Information 8 — Raw and normalized scores of the epitope were assessed according to the seven-parameter predictions. [file peerj-06-5056-s008.xlsx]

## Sheet: B-cell
Sequence ID	Full sequence	KRAS mutation	Modified residues	SA peptide	Surface accessibility probability	Score	HY peptide	Hydrophilicity	Score	AT peptide	Antigenicity	Score	Linear epitope	Linear epitope score	Score	RNA sequence	RNA secondary structure probability	Bind at 5'	Score	Total score
135-D	YKLVVVIADGVGKSA	G12D	G10I	DGVGKS	2.694	34	ADGVGKS	4.571	29	ADGVGKS	1	19	GVGKSA	5.285	8	UAUAAACUGGUGGUGGUGAUUGCGGAUGGCGUGGGCAAAAGCGCG	28	NO	6	96
224-D*	YKLVVVGAGDVGKSY	G13D	A18Y	DVGKSY	3.149	34	AGDVGKS	4.571	29	GAGDVGK	0.981	13	GDVGKSY	6.477	12	UAUAAACUGGUGGUGGUGGGCGCGGGCGAUGUGGGCAAAAGCUAU		NO	6	94
164-D*	YKLVVVGAGDVYKSA	G13D	G15Y	DVYKSA	2.565	34	AGDVYKS	3.486	19	GAGDVYK	1.022	19	DVYKS	3.293	8	UAUAAACUGGUGGUGGUGGGCGCGGGCGAUGUGUAUAAAAGCGCG		NO	6	86
133-S	YKLVVVLASGVGKSA	G12S	G10L	SGVGKS	2.389	23	ASGVGKS	4.071	29	ASGVGKS	1.021	19	VGKSA	4.328	8	UAUAAACUGGUGGUGGUGCUGGCGAGCGGCGUGGGCAAAAGCGCG	27	NO	6	85
68-D	YKLDVVGADGVGKSA	G12D	V7D	DGVGKS	1.927	23	ADGVGKS	4.571	29	GADGVGK	0.981	13	ADGVGKSA	8.334	12	UAUAAACUGGAUGUGGUGGGCGCGGAUGGCGUGGGCAAAAGCGCG	26.9	NO	6	83
67-D	YKLTVVGAGDVGKSA	G13D	V7T	DVGKSA	1.97	23	AGDVGKS	4.571	29	GAGDVGK	0.981	13	AGDVGKSA	8.234	12	UAUAAACUGACCGUGGUGGGCGCGGGCGAUGUGGGCAAAAGCGCG		NO	6	83
64-D	YKLYVVGADGVGKSA	G12D	V7Y	DGVGKS	1.972	23	ADGVGKS	4.571	29	GADGVGK	0.981	13	DGVGKSA	7.496	12	UAUAAACUGUAUGUGGUGGGCGCGGAUGGCGUGGGCAAAAGCGCG	29.9	NO	6	83
194-D	YKLVVVGAGDVGQSA	G13D	K16Q	DVGQSA	2.16	23	AGDVGQS	4.614	29	GAGDVGQ	0.993	13	GDVGQSA	8.014	12	UAUAAACUGGUGGUGGUGGGCGCGGGCGAUGUGGGCCAGAGCGCG		NO	6	83
Control 3*	YKLVVVGAGDVGKSA	G13D	-	DVGKSA	2.286	23	AGDVGKS	4.571	29	GAGDVGK	0.981	13	GDVGKSA	7.543	12	UAUAAACUGGUGGUGGUGGGCGCGGGCGAUGUGGGCAAAAGCGCG		NO	6	83
wtKRAS*	YKLVVVGAGGVGKSA	-	-	GVGKSA	2.047	23	AGGVGKS	3.957	29	GAGGVGK	0.982	13	GGVGKSA	7.243	12	UAUAAACUGGUGGUGGUGGGCGCGGGCGGCGUGGGCAAAAGCGCG		NO	6	83
68-S	YKLDVVGASGVGKSA	G12S	V7D	SGVGKS	1.758	12	ASGVGKS	4.071	29	GASGVGK	1.002	19	ASGVGKSA	7.406	12	UAUAAACUGGAUGUGGUGGGCGCGAGCGGCGUGGGCAAAAGCGCG	27	NO	6	78
84-S	YKLVYVGASGVGKSA	G12S	V8Y	SGVGKS	1.706	12	ASGVGKS	4.071	29	GASGVGK	1.002	19	SGVGKSA	6.797	12	UAUAAACUGGUGUAUGUGGGCGCGAGCGGCGUGGGCAAAAGCGCG	26.2	NO	6	78
135-A	YKLVVVIAAGVGKSA	G12A	G10I	AGVGKS	2.241	23	AAGVGKS	3.443	19	AAGVGKS	1.029	19	VGKSA	3.899	8	UAUAAACUGGUGGUGGUGAUUGCGGCGGGCGUGGGCAAAAGCGCG	24.6	NO	6	75
Control 1*	YKLVVVGAAGVGKSA	G12A	-	AGVGKS	2.023	23	AAGVGKS	3.443	19	GAAGVGK	1.009	19	GVGKSA	5.538	8	UAUAAACUGGUGGUGGUGGGCGCGGCGGGCGUGGGCAAAAGCGCG		NO	6	75
138-S	YKLVVVKASGVGKSA	G12S	G10K	SGVGKS	1.667	12	ASGVGKS	4.071	29	KASGVGK	1.01	19	GVGKSA	5.801	8	UAUAAACUGGUGGUGGUGAAAGCGAGCGGCGUGGGCAAAAGCGCG	22	NO	6	74
103-R	YKLVVAGARGVGKSA	G12R	V9A	RGVGKS	2.26	23	ARGVGKS	3.743	19	GARGVGK	0.982	13	RGVGKSA	6.258	12	UAUAAACUGGUGGUGGCGGGCGCGCGCGGCGUGGGCAAAAGCGCG	27.8	NO	6	73
116-R	YKLVVHGARGVGKSA	G12R	V9H	RGVGKS	1.983	23	ARGVGKS	3.743	19	GARGVGK	0.982	13	RGVGKSA	6.013	12	UAUAAACUGGUGGUGCAUGGCGCGCGCGGCGUGGGCAAAAGCGCG	30.3	NO	6	73
78-D	YKLDVVGAGDVGKSA	G13D	V7D	DVGKSA	1.886	12	AGDVGKS	4.571	29	GAGDVGK	0.981	13	AGDVGKSA	8.427	12	UAUAAACUGGAUGUGGUGGGCGCGGGCGAUGUGGGCAAAAGCGCG		NO	6	72
68-A*	YKLDVVGAAGVGKSA	G12A	V7D	AGVGKS	1.535	12	AAGVGKS	3.443	19	GAAGVGK	1.009	19	AAGVGKSA	6.437	12	UAUAAACUGGAUGUGGUGGGCGCGGCGGGCGUGGGCAAAAGCGCG	23.53	NO	6	68
139-A*	YKLVVVPAAGVGKSA	G12A	G10P	AGVGKS	1.703	12	AAGVGKS	3.443	19	AAGVGKS	1.029	19	AGVGKSA	6.6	12	UAUAAACUGGUGGUGGUGCCGGCGGCGGGCGUGGGCAAAAGCGCG	26.5	NO	6	68
112-A	YKLVVNGAAGVGKSA	G12A	V9N	AGVGKS	1.416	12	NGAAGVG	3.514	29	NGAAGVG	0.987	13	AAGVGKSA	7.193	12	UAUAAACUGGUGGUGAACGGCGCGGCGGGCGUGGGCAAAAGCGCG	29.2	NO	6	72
68-V*	YKLDVVGAVGVGKSA	G12V	V7D	VGVGKS	1.294	12	AVGVGKS	2.614	9	GAVGVGK	1.055	19	GVGKSA	4.067	8	UAUAAACUGGAUGUGGUGGGCGCGGUGGGCGUGGGCAAAAGCGCG	26.8	NO	6	54
93-V	YKLVLVGAVGVGKSA	G12V	V8L	VGVGKS	1.696	12	AVGVGKS	2.614	9	GAVGVGK	1.055	19	VGKSA	3.582	8	UAUAAACUGGUGCUGGUGGGCGCGGUGGGCGUGGGCAAAAGCGCG	26.6	NO	6	54
Control 2*	YKLVVVGAVGVGKSA	G12V	-	VGVGKS	1.76	12	AVGVGKS	2.614	9	GAVGVGK	1.055	19	GVGKSA	4	8	UAUAAACUGGUGGUGGUGGGCGCGGUGGGCGUGGGCAAAAGCGCG		NO	6	54
					3.149
					1.294
				Q1	1.294-1.912	12	Q1	0-2.614	9	Q1	< 1.0	13	Q1	0-0.35	4		Q1	Forms hairpin loop	4
				Q2	1.913-2.530	23	Q2	2.615-3.443	19	Q2	≥ 1.0	19	Q2	0.36-5.81	8		Q2	Does not form hairpin loop	6
				Q3	2.531-3.149	34	Q3	3.444-4.614	29				Q3	≥ 5.82	12

## Sheet: mouse MHC
Sequence ID	Full sequence	KRAS mutation	Modified residues	MHC-II epitope score (percentile)	MHC-II (score)	MHC-I epitope score (percentile)	MHC-I (score)	Total score
138-S	YKLVVVKASGVGKSA	G12S	G10K	3.15	58	51	28	86
84-S	YKLVYVGASGVGKSA	G12S	V8Y	7.38	39	1.9	42	81
135-A	YKLVVVIAAGVGKSA	G12A	G10I	4.66	39	59	28	67
139-A*	YKLVVVPAAGVGKSA	G12A	G10P	7.8	39	60	28	67
93-V	YKLVLVGAVGVGKSA	G12V	V8L	7.99	39	57	28	67
78-D	YKLDVVGAVDVGKSA	G13D	V7D	8.29	39	51	28	67
164-D*	YKLVVVGAGDVYKSA	G13D	G15Y	8.88	39	58	28	67
Control 1*	YKLVVVGAAGVGKSA	G12A	-	8.35	39	59	28	67
68-A*	YKLDVVGAAGVGKSA	G12A	V7D	16.91	20	47	42	62
68-V*	YKLDVVGAVGVGKSA	G12V	V7D	16.91	20	49	42	62
64-D	YKLYVVGADGVGKSA	G12D	V7Y	32.26	20	1.5	42	62
68-S	YKLDVVGASGVGKSA	G12S	V7D	20.23	20	47	42	62
103-R	YKLVVAGARGVGKSA	G12R	V9A	13.16	20	49	42	62
112-A	YKLVVNGAAGVGKSA	G12A	V9N	13.28	20	28	42	62
67-D	YKLTVVGAGDVGKSA	G13D	V7T	18.02	20	49	42	62
68-D	YKLDVVGADGVGKSA	G12D	V7D	43.05	20	55	28	48
133-S	YKLVVVLASGVGKSA	G12S	G10L	10.63	20	54	28	48
224-D*	YKLVVVGAGDVGKSY	G13D	A18Y	22.7	20	58	28	48
135-D	YKLVVVIADGVGKSA	G12D	G10I	20.98	20	64	28	48
116-R	YKLVVHGARGVGKSA	G12R	V9H	24.22	20	52	28	48
194-D	YKLVVVGAGDVGQSA	G13D	K16Q	23.37	20	57	28	48
Control 2*	YKLVVVGAVGVGKSA	G12V	-	9.84	20	59	28	48
Control 3*	YKLVVVGAGDVGKSA	G13D	-	21.73	20	58	28	48
wtKRAS*	YKLVVVGAGGVGKSA	-	-	22.41	20	57	28	48
			Q1	0.01-4.65	58	Q1	0-50	42
			Q2	4.66-9.28	39	Q2	51-500	28
			Q3	≥ 9.29	20	Q3	501-5000	14

## Sheet: human MHC
Sequence ID	Full sequence	KRAS mutation	Modified residues	MHC-II epitope score (percentile)	MHC-II (score)	MHC-I epitope score (IC50)	MHC-I (score)	Total score
68-D	YKLDVVGADGVGKSA	G12D	V7D	0.01	58	3.4	42	100
68-A*	YKLDVVGAAGVGKSA	G12A	V7D	0.01	58	2.9	42	100
68-S	YKLDVVGASGVGKSA	G12S	V7D	0.01	58	2.9	42	100
68-V*	YKLDVVGAVGVGKSA	G12V	V7D	0.01	58	2.7	42	100
93-V	YKLVLVGAVGVGKSA	G12V	V8L	0.01	58	2.5	42	100
139-A*	YKLVVVPAAGVGKSA	G12A	G10P	0.01	58	2.3	42	100
64-D	YKLYVVGADGVGKSA	G12D	V7Y	0.01	58	0.6	42	100
103-R	YKLVVAGARGVGKSA	G12R	V9A	0.04	58	1.5	42	100
116-R	YKLVVHGARGVGKSA	G12R	V9H	0.06	58	1.3	42	100
135-D	YKLVVVIADGVGKSA	G12D	G10I	0.08	58	2.3	42	100
138-S	YKLVVVKASGVGKSA	G12S	G10K	0.13	58	0.3	42	100
112-A	YKLVVNGAAGVGKSA	G12A	V9N	0.38	58	2.8	42	100
164-D*	YKLVVVGAGDVYKSA	G13D	G15Y	0.59	58	1	42	100
133-S	YKLVVVLASGVGKSA	G12S	G10L	0.62	58	0.8	42	100
135-A	YKLVVVIAAGVGKSA	G12A	G10I	0.8	58	1.8	42	100
84-S	YKLVYVGASGVGKSA	G12S	V8Y	1.26	58	0.9	42	100
78-D	YKLDVVGAVDVGKSA	G13D	V7D	0.02	58	3.3	42	100
224-D*	YKLVVVGAGDVGKSY	G13D	A18Y	0.79	58	0.6	42	100
67-D	YKLTVVGAGDVGKSA	G13D	V7T	2.17	58	3.2	42	100
194-D	YKLVVVGAGDVGQSA	G13D	K16Q	0.79	58	4.1	42	100
Control 2*	YKLVVVGAVGVGKSA	G12V	-	0.05	58	2.5	42	100
Control 1*	YKLVVVGAAGVGKSA	G12A	-	0.22	58	2.9	42	100
Control 3*	YKLVVVGAGDVGKSA	G13D	-	0.79	58	3.1	42	100
wtKRAS*	YKLVVVGAGGVGKSA	-	-	0.79	58	2.7	42	100
			Q1	0.01-4.65	58	Q1	0-50	42
			Q2	4.66-9.28	39	Q2	51-500	28
			Q3	≥ 9.29	20	Q3	501-5000	14
